# Supplementary material for: Engineering and Biological Mechanisms of Microalgal CO2 Fixation: A Review from Molecular Regulation to System Optimization
Source: Microorganisms. 2026 Apr 29;14(5):999. doi: 10.3390/microorganisms14050999 (PMC13209882; doi:10.3390/microorganisms14050999)
Supplement: Supplementary file 1 [file microorganisms-14-00999-s001.zip]

Archive with 1 entries (1 files):
- microorganisms-4241140-supplementary.pdf
